# Supplementary material for: Long-term outcomes of survivors of neonatal insults: A systematic review and meta-analysis
Source: PLoS One. 2020 Apr 24;15(4):e0231947. doi: 10.1371/journal.pone.0231947 (PMC7182387; doi:10.1371/journal.pone.0231947)
Supplement: S2 Table — (XLSX) [file pone.0231947.s005.xlsx]

## Sheet: Sheet1
	SELECTION				COMPARABILITY	OUTCOME
Author	Representativeness of the exposed cohort	Selection of the non-exposed cohort	Ascertainment of exposure	Demonstartion that outcome of interest was not present at start of study	Comparability of cohorts on the basis of the design or analysis	Assessment of outcome	Was follow-up long enough for outcomes to occur	Adequacy of follow up of cohorts	Total
Stevens, 2003	X	X	X	X	XX	X	X	X	9
Ishikawa,1987	X	0	X	X	0	X	X	X	5
Korndewal,2017	X	X	X	X	X	X	X	X	8
Lanzieri,2017	X	X	X	X	X	X	X	X	8
Zhang, 2006	0	X	X	X	XX	X	X	X	7
McIntosh,1992	X	0	X	X	0	X	X	X	6
Menser,1967	X	0	X	X	0	X	X	X	6
Anvar,1984	X	0	X	X	0	X	X	X	6
Chess,1978	X	0	X	X	0	X	X	0	5
Desmond,1978	0	0	X	X	0	X	X	0	4
Leitner,2007	X	X	X	X	X	X	X	X	8
Beukers,2017	X	X	X	X	X	X	X	X	8
Guellec, 2011	X	X	X	X	X	X	X	X	8
Guellec, 2016	X	X	X	X	0	X	X	X	6
Marlow,2005	X	0	X	X	0	X	X	X	6
Natarajan,2014	X	0	X	X	0	X	X	X	6
Pappas,2015	X	X	X	X	0	X	X	X	7
Lindström,2008	X	0	X	X	0	X	X	X	6
Van Kooij, 2010	X	X	X	X	0	X	X	X	7
Van Handel,2010	X	X	X	X	X	X	X	X	8
Barnet,2002	X	0	X	X	0	X	X	X	6
Newman,1993	X	0	X	X	0	X	X	X	6
Hokkanen,2014	X	0	X	X	X	X	X	X	7
Kuzniewicz,2009	X	0	X	X	0	X	X	X	6
Vandborg, 2015	X	X	X	X	X	X	X	X	8
Seidman, 1991	X	0	X	X	0	X	X	X	6
Boskabad,2011	X	0	X	X	0	X	X	X	6
Chen, 2014	X	0	X	X	X	X	X	0	7
Culley,1970	X	X	X	X	X	X	X	X	8
Heinonen,2015	X	0	X	X	X	X	X	X	8
Hirvonen,2016	X	X	X	X	X	X	X	X	8
Holmstrong,2008	X	X	X	X	0	X	X	X	6
Jurgens,1979	X	0	X	X	0	X	X	X	6
Luu, 2002	X	0	X	X	X	X	X	X	8
Koc, 2016	X	X	X	X	0	X	X	0	5
Kuban,2016	X	0	X	X	0	X	X	0	5
Lacey,1998	X	0	X	X	X	X	X	X	7
Van Baar,2005	X	X	X	X	0	X	X	X	6
Talge,2010	X	X	X	X	XX	X	X	X	9
Anderson, 2017	X	0	X	X	0	X	X	X	6
Andrews, 2008	X	0	X	X	X	X	X	0	5
Bora,2011	X	0	X	X	X	X	X	0	6
Bos,2011	X	0	X	X	0	X	X	0	5
Bre ́vaut-Malaty, 2015	0	0	X	X	0	X	X	X	5
Foulder-Hughes, 2003	X	0	X	X	0	X	X	0	5
Hadders-Algra, 1998	X	0	X	X	X	X	X	X	7
Geldof,2016	X	0	X	X	0	X	X	X	6
Gedolf,2015	X	0	X	X	0	X	X	0	6
Dotinga,2019	X	0	X	X	X	X	X	X	7
Easson, 2019	X	0	X	X	0	X	X	X	6
Huddy, 2001	X	0	X	X	0	X	X	X	6
Van Schie, 20015	X	X	X	X	0	X	X	X	7
